# Supplementary material for: Performance Evaluation of the Newly Developed In Vitro Rapid Diagnostic Test for Detecting OXA-48-Like, KPC-, NDM-, VIM- and IMP-Type Carbapenemases: The RESIST-5 O.K.N.V.I. Multiplex Lateral Flow Assay
Source: Antibiotics (Basel). 2021 Apr 19;10(4):460. doi: 10.3390/antibiotics10040460 (PMC8103512; doi:10.3390/antibiotics10040460)
Supplement: Supplementary file 1 [file antibiotics-10-00460-s001.zip]

Archive with 1 entries (1 files):
- antibiotics-1188068-Supplementary Table S1 & S2.pdf
